# Supplementary material for: Single Cell Clones Purified from Human Parotid Glands Display Features of Multipotent Epitheliomesenchymal Stem Cells
Source: Sci Rep. 2016 Nov 8;6:36303. doi: 10.1038/srep36303 (PMC5099888; doi:10.1038/srep36303)
Supplement: Supplementary Table S1 [file srep36303-s2.xls]

## Sheet: Top 50 Up
	Table S1. The top 50 genes upregulated in SG clone C2
	Gene Symbol	Fold-change (fc)* C4/BM-MSCs		Description	GenBank ID
	MMP1	85.0586		matrix metallopeptidase 1 (interstitial collagenase)	NM_002421
	PTGIS	73.3101		prostaglandin I2 (prostacyclin) synthase	NM_000961
	S100A4	31.1981		S100 calcium binding protein A4	NM_002961
	IGFBP5	30.0714		insulin-like growth factor binding protein 5	NM_000599
	FBLN2	26.4017		fibulin 2	NM_001998
	CRLF1	26.3732		cytokine receptor-like factor 1	NM_004750
	BEX1	23.3698		brain expressed, X-linked 1	NM_018476
	APLP2	23.0788		amyloid beta (A4) precursor-like protein 2	NR_024516
	ATF5	22.6964		activating transcription factor 5	NM_001193646
	ASNS	22.5583		asparagine synthetase (glutamine-hydrolyzing)	NM_001178077
	IARS	20.1132		isoleucyl-tRNA synthetase	NR_073446
	AKR1C3	17.2451		aldo-keto reductase family 1, member C3	NM_003739
	HSP90AB1	17.2393		heat shock protein 90kDa alpha (cytosolic), class B member 1	NM_001271970
	OSR2	16.4362		odd-skipped related transciption factor 2	NM_053001
	HOTS	16.0688		H19 Opposite Tumor Suppressor	NM_001293171
	CD164	15.4906		CD164 molecule, sialomucin	NM_001142403
	PRSS3	14.5403		protease, serine, 3	NM_001197098
	KRT14	13.9895		keratin 14	NM_000526
	CPE	13.552		carboxypeptidase E	NM_001873
	RPSA	13.1526		ribosomal protein SA	NM_001012321
	MASP1	12.6523		mannan-binding lectin serine peptidase 1 (C4/C2 activating component of Ra-reactive factor)	NM_139125
	F3	12.6111		coagulation factor III (thromboplastin, tissue factor)	NM_001993
	EMILIN2	12.2086		elastin microfibril interfacer 2	NM_032048
	CTNNA1	12.0495		catenin alpha-1 isoform 3	NM_001290309
	SECTM1	12.0053		secreted and transmembrane 1	NM_003004
	KIF2C	11.9744		kinesin-like protein KIF2C isoform 4	NM_001297657
	CSE1L	11.7853		CSE1 chromosome segregation 1-like (yeast)	NR_045796
	AKR1C2	11.7048		aldo-keto reductase family 1, member C2	NM_205845
	STXBP2	11.5295		syntaxin binding protein 2	NM_006949
	CD36	10.9308		CD36 molecule (thrombospondin receptor)	NM_001001548
	RELN	10.8522		reelin	NM_173054
	PI16	10.8433		peptidase inhibitor 16	NM_001199159
	ITGAV	10.7598		integrin, alpha V, transcript variant 2	NM_001144999
	NONO	10.7149		non-POU domain containing, octamer-binding	NM_001145410
	TRIP12	10.6165		thyroid hormone receptor interactor 12	NM_001284216
	H19	10.5641		H19, imprinted maternally expressed transcript (non-protein coding)	NR_002196
	F2R	10.5		coagulation factor II (thrombin) receptor	NM_001992
	SCUBE3	10.4202		signal peptide, CUB domain, EGF-like 3	NM_152753
	RGS4	10.2808		regulator of G-protein signaling 4	NM_001113381
	SPON2	10.0497		spondin 2, extracellular matrix protein	NM_012445
	FGF16	10.0387		fibroblast growth factor 16	NM_003868
	ARCN1	10.0041		archain 1	NM_001142281
	WNT2	9.98749		wingless-type MMTV integration site family member 2	NM_003391
	AKR1C1	9.98444		aldo-keto reductase family 1, member C1	NM_001353
	DIAPH3	9.83034		diaphanous-related formin 3	NM_001258368
	VCAN	9.51225		versican	NM_001126336
	CYBRD1	9.42516		cytochrome b reductase 1	NM_001256909
	CMIP	9.34856		c-Maf inducing protein	NM_030629
	DBNDD2	9.33149		dysbindin (dystrobrevin binding protein 1) domain containing 2	NM_001048221
	ADAM33	9.25022		ADAM metallopeptidase domain 33	NM_025220
	*fc=2Log2fc, Log2fc=normalized value of C4 - normalized value of BM-MSCs
