# Supplementary material for: Single Cell Clones Purified from Human Parotid Glands Display Features of Multipotent Epitheliomesenchymal Stem Cells
Source: Sci Rep. 2016 Nov 8;6:36303. doi: 10.1038/srep36303 (PMC5099888; doi:10.1038/srep36303)
Supplement: Supplementary Table S2 [file srep36303-s3.xls]

## Sheet: Tob 50 Down
	Table S2. The top 50 genes downpregulated in SG clone C2
	Gene Symbol	Fold-change (fc)* C4/BM-MSC		Description	GenBank ID
	TPM1	-31.8551		tropomyosin 1 (alpha)	NM_001018020
	ITGAV	-30.2368		integrin, alpha V, transcript variant 1	NM_002210
	KRTAP1-1	-27.3334		keratin associated protein 1-1	NM_030967
	FNDC1	-25.8841		fibronectin type III domain containing 1	NM_032532
	HOXC10	-17.3881		homeobox C10	NM_017409
	CDA	-16.3621		cytidine deaminase	NM_001785
	EYA2	-15.4666		eyes absent homolog 2 (Drosophila)	NM_005244
	PLEC	-14.6279		plectin	NM_201384
	APLP2	-12.7671		amyloid beta (A4) precursor-like protein 2	NM_001642
	API5	-11.171		apoptosis inhibitor 5	NM_006595
	MCAM	-11.0069		melanoma cell adhesion molecule	NM_006500
	COL12A1	-10.9647		collagen, type XII, alpha 1	NM_004370
	SF1	-10.295		splicing factor 1	NM_004630
	SRRM1	-10.2505		serine/arginine repetitive matrix 1	NM_001303448
	TENM2	-9.90829		teneurin transmembrane protein 2	NM_001122679
	HOXA10	-9.88896		homeobox A10	NM_018951
	CHI3L1	-9.78135		chitinase 3-like 1 (cartilage glycoprotein-39)	NM_001276
	COL8A1	-9.36326		collagen, type VIII, alpha 1	NM_001850
	SPP1	-9.27329		secreted phosphoprotein 1	NM_001040058
	CRISPLD2	-9.08419		cysteine-rich secretory protein LCCL domain containing 2	NM_031476
	NRP2	-8.85517		neuropilin 2	NM_003872
	PRKAR1A	-8.70964		protein kinase, cAMP-dependent, regulatory, type I, alpha	NM_001276290
	KCTD12	-8.42613		potassium channel tetramerization domain containing 12	NM_138444
	KIAA1644	-8.33106		KIAA1644	NM_001099294
	CTSH	-7.93947		cathepsin H	NM_004390
	S1PR1	-7.87509		sphingosine-1-phosphate receptor 1	NM_001400
	NDN	-7.79247		necdin, melanoma antigen (MAGE) family member	NM_002487
	ARHGEF12	-7.76448		Rho guanine nucleotide exchange factor (GEF) 12	NM_015313
	EPHB2	-7.54691		EPH receptor B2	NM_017449
	UHMK1	-7.49406		U2AF homology motif (UHM) kinase 1	NM_175866
	FGF7	-7.44278		fibroblast growth factor 7	NM_002009
	RCAN1	-7.39677		regulator of calcineurin 1	NM_203418
	GPR1	-7.30137		G protein-coupled receptor 1	NM_001261454
	KDM2A	-7.27428		lysine (K)-specific demethylase 2A	NM_012308
	ARHGEF2	-7.16438		Rho/Rac guanine nucleotide exchange factor (GEF) 2	NM_001162384
	BNC1	-7.06022		basonuclin 1	NM_001717
	APBB1IP	-6.90601		amyloid beta (A4) precursor protein-binding, family B, member 1 interacting protein	NM_019043
	HOXD-AS2	-6.82771		HOXD cluster antisense RNA 2	NR_038435
	COL6A3	-6.7487		collagen, type VI, alpha 3	NM_057167
	PITX1	-6.68237		paired-like homeodomain 1	NM_002653
	FOLR3	-6.55031		folate receptor 3 (gamma)	NM_000804
	INHBA	-6.53985		inhibin, beta A	NM_002192
	TFG	-6.40006		TRK-fused gene	NM_006070
	MYO1B	-6.38962		myosin IB	NM_001130158
	CCL26	-6.32763		chemokine (C-C motif) ligand 26	NM_006072
	FIBCD1	-6.2368		fibrinogen C domain containing 1	NM_001145106
	KCNMA1	-6.20144		potassium large conductance calcium-activated channel, subfamily M, alpha member 1	NM_001271522
	C5orf24	-6.12291		chromosome 5 open reading frame 24	NM_001135586
	PEAR1	-6.00637		platelet endothelial aggregation receptor 1	NM_001080471
	LIMCH1	-5.98974		LIM and calponin homology domains 1	NM_001112718
	*fc=2Log2fc, Log2fc=normalized value of C4 - normalized value of BM-MSCs
